# Supplementary material for: Arginine vasopressin deficiency after surgical ligation of an unruptured anterior communicating artery aneurysm – a case report and literature review
Source: Front Endocrinol (Lausanne). 2025 Nov 18;16:1662205. doi: 10.3389/fendo.2025.1662205 (PMC12669012; doi:10.3389/fendo.2025.1662205)
Supplement: Supplementary Table 1 — The systematic literature review collected publications, which were then manually screened based on title, abstract and full text by one investigator (JKG). Duplicate cases reported in multiple papers were excluded, with only the original paper included. Only cases reporting on ACOM pathology or surgery where included. The search was assisted by staff at the medical library at Akershus University Hospital. [file Table1.xlsx]

## Sheet: Supp tab 1
		Health and Psychosocial Instruments <1985 to May 2025>
		Mental Measurements Yearbook <1st to 21st Yearbooks January 2025>
		APA PsycInfo <1806 to May 2025 Week 4>
		Books@Ovid <May 19, 2025>
		No.	Query	Results
	Ovid MEDLINE	1	exp Diabetes Insipidus/ or exp Arginine Vasopressin/ or Vasopressins/	42229
		2	((diabet$ adj2 (insipid$ or spurius$)) or avp or vasopressin$ or antidiuretic hormone$ or argipressin$).ti,ab,kf.	60008
		3	1 or 2	70523
		4	exp Intracranial Aneurysm/ or exp Anterior Communicating Artery Aneurysm/	33670
		5	((anterior communicating artery adj10 aneurysm$) or acom or acomm or acoa).ti,ab,kf.	3400
		6	4 or 5	35368
		7	exp Aneurysm Clipping/ or exp Ligation/ or exp Artery Ligation/	25109
		8	(clipping$ or ligation$ or ligature$).ti,ab,kf.	123721
		9	7 or 8	131756
		10	3 and 6 and 9	20
		11	limit 10 to yr="1946 -Current"	20
	EMBASE	1	'diabetes insipidus' OR 'argipressin' OR 'vasopressin' OR 'antidiuretic hormone'	98675
		2	'anterior communicating artery aneurysm' OR 'acom' OR 'acomm' OR 'acoa'	3487
		3	'clipping' OR 'ligation' OR 'ligature'	189974
		4	#1 AND #2 AND #3	54
	PubMed	1	(("diabetes insipidus"[tiab] OR "argipressin"[tiab] OR "vasopressin"[tiab] OR "antidiuretic hormone"[tiab]) AND ("anterior communicating artery aneurysm"[tiab] OR "ACOM"[tiab] OR "ACOMM"[tiab] OR "ACoA"[tiab]) AND ("clipping"[tiab] OR "ligation"[tiab] OR "ligature"[tiab])) AND ("1946/01/01"[Date - Publication] : "2025/05/29"[Date - Publication])	9
